# Supplementary material for: Skin perfusion pressure as an indicator of tissue perfusion in valvular heart surgery: Preliminary results from a prospective, observational study
Source: PLoS One. 2017 Sep 19;12(9):e0184555. doi: 10.1371/journal.pone.0184555 (PMC5604958; doi:10.1371/journal.pone.0184555)
Supplement: S3 File — (XLSX) [file pone.0184555.s004.xlsx]

## Sheet: S3_File
sex	age	Ht	Wt	BSA	OP0	OP1	OP5	Redo	HTN	DM	CVA	CAODnumber	CAOD	COPD	Cr_baseline	CKD	NYHA	NYHA3_4	EUROSCORE	CURRENTSMOKER	preEF	EF40미만	EF40_60	EF60이상	BB	CCB	RASB	preSPP	meanSPPduringCPB	percentchange	groupbypercentchange	offSPP	percentoffSPP	endSPP	percentendSPP	ICUmeanSPP	percentICUmean	ICUarrival	percentICU0	ICU2	ICU4	ICU6	OP_peak_lac	prerSO2	preSvO2	pre_MAPra	pre_CI	pre_CVP	pre_dPAP
1	78	176	74.2	0	0	1	0	1	1	0	0	1	1	0	1.06	0	2	0	4	0	69	0	0	1	0	0	1	75	47.5	36.6667	0	140		47	37.3333	40.75	45.6667	15	80	33	47	68	2.7	59	84	91	2.6	6	18
2	75	154	51.8	1.48661	0	1	0	1	0	0	0	0	0	0	1.12	0	3	1	7	0	69	0	0	1	0	0	1	76	25.2143	66.8233	1	52.5	30.9211	38	50	26.875	64.6382	15.5	79.6053	32	36	24	5.9	33.5	81	67	5.2	12	17
1	56	163	63	1.63745	1	0	0	0	0	0	0	0	0	0	0.75	0	1	0	0	1	75	0	0	1	0	0	0	98	52	46.9388	0	26	73.4694	107	-9.18367	36.75	62.5	20	79.5918	58	39	30	3.6	61	93	82	2.2	8	23
1	80	141.9	49.1	1.76	1	0	0	0	1	0	0	0	0	0	0.62	0	2	0	6	0	71	0	0	1	0	0	1	59	89.5		0	59	0	116		21.5	63.5593	17	71.1864	31	13	25	3.9	54	88	67		8	16
1	68	168	80	1.92484	1	0	0	0	1	0	0	0	0	0	0.89	0	2	0	1	0	64	0	0	1	0	0	1	70	53.75	23.2143	0	29	58.5714	62	11.4286	40.75	41.7857	23	67.1429	51	56	33	2	57.5	81	62	1.6	8	8
1	53	168	60	1.47611	0	0	1	0	0	0	1	0	0	0	0.97	0	1	0		0	69	0	0	1	0	0	0	89	41.6667	53.1835	1	18.5	79.2135	34	61.7978	37.125	58.2865	31	65.1685	34	37	46.5	2.5	61	85	67	2.4	11	8
1	58	167	81	1.37	1	0	0	0	1	0	0	0	0	0	0.87	0	2	0	0	0	75	0	0	1	0	0	1	85	25	70.5882	1	63	25.8824	29	65.8824	43.5	48.8235	30	64.7059	52	35	57	2.1	69.5	84	95	2.6	9	13
2	76	152	56	2.05	1	0	0	0	1	0	0	2	1	0	0.51	0	3	1	12	0	52	0	1	0	0	1	0	73	34.8	52.3288	1	63	13.6986	110		33.125	54.6233	26	64.3836	25.5	24	57	3.9	64	90	77	2.3	9	11
2	68	152.5	42.6	0	0	1	0	0	0	0	0	0	0	0	0.64	0	2	0	2	0	75	0	0	1	0	0	0	129	36.5	71.7054	1	99	23.2558			33.75	73.8372	52	59.6899	64	7	12	2.6	49	80	83	2.4	12	16
1	55	169	66	1.39117	1	0	0	0	0	0	0	0	0	0	0.91	0	1	0	0		75	0	0	1	0	0	1	80	36.1667	54.7917	1	42	47.5	42	47.5	39.75	50.3125	36	55	38	39	46	3.2	64.5	88	66		10	12
2	64	152	52	1.87	1	0	0	0	1	0	0	0	0	0	0.61	0	3	1	2	0	62	0	0	1	1	0	0	31	35		0	57		85		40.5	-30.6452	14	54.8387	10	69	69	3.4	54	82	80	1.9	11	24
2	61	154	74	1.52	1	0	0	0	0	0	0	0	0	0	0.58	0	3	1	2	0	56	0	1	0	1	0	0	144	42.25	70.6597	1	38	73.6111	67	53.4722	68.25	52.6042	67	53.4722	92	37	77	4	63.5	85	72	1.9	8	24
1	27	194	76	1.79	0	1	0	0	0	0	0	0	0	0	0.75	0	1	0	3	0	60	0	0	1	1	0	1	113	92.6667	17.9941	0	111	1.76991	78	30.9735	60.75	46.2389	53	53.0973	70	81	39	2.8	67.5	86	66	1.8	9	13
1	74	159	69	1.50997	1	0	0	0	0	0	0	0	0	0	0.82	0	1	0	1	0	70	0	0	1	0	0	0	91	49	46.1538	0	119	-30.7692	119	-30.7692	42.75	53.022	43	52.7473	48	38	42	4.2	66.5	80	91	1.8	8	16
1	68	173	60.8	1.82	1	0	0	0	1	0	0	0	0	0	1.16	0	2	0	2	1	71	0	0	1	0	0	1	77	54	29.8701	0	54	29.8701	66	14.2857	37	51.9481	37	51.9481	45	34	32	1.4	61		80	1.7	18	18
2	48	153.6	63	1.67	1	0	0	0	0	0	0	0	0	0	0.77	0	2	0	2	0	60	0	0	1	0	0	0	88	73.2	16.8182	0	37	57.9545	143		29.75	66.1932	43	51.1364	29	33	14	2.4	54		86	2.2	11	23
1	63	170	70	1.70932	0	1	0	0	1	0	0	0	0	0	0.95	0	2	0	1	0	56	0	1	0	0	0	1	113	33.3333	70.5015	1	22	80.531	96	15.0442	49.5	56.1947	57	49.5575	78	38	25	2.5	56.5	80	65	1.6	7	28
1	57	176	47	1.7792	0	1	0	0	1	0	0	0	0	0	0.43	0	2	0		1	76	0	0	1	0	0	0	74	36.5	50.6757	1	45	39.1892	51	31.0811	65.75	11.1486	41	44.5946	102	83	37	4.1	46.5	77	70	2.2	14	21
1	68	165	58.5	1.69	1	0	0	0	1	0	0	0	0	0	6.29	1	3	1	6	0	59	0	1	0	1	1	0	138	53.9	60.942	1	130	5.7971	99	28.2609	98.25	28.8043	78	43.4783	80	126	109	2.9	33		48	3.4	14	14
2	61	152	59	1.94376	0	1	0	0	1	0	1			0	0.85	0	2	0	4	0	64	0	0	1	0	1	1	62	69		0					54	12.9032	37	40.3226	22	41	116	4.3	51		72		7
2	53	154	44	1.93843	0	1	0	0	0	0	0	0	0	0	0.58	0	2	0	4	0	59	0	1	0	0	0	1	55	49.5	10	0	33	40	43	21.8182	43.125	21.5909	34.5	37.2727	44	46	48	4.9	61	85	69	1.8	7	17
2	69	150	63	1.88746	1	0	0	0	1	0	0	3	1	0	0.53	0	1	0	2	0	71	0	0	1	0	1	0	68	32.25	52.5735	1	29	57.3529			56.5	16.9118	44	35.2941	72	71	39	2.5	59.5	82	71	2.6	9	8
2	53	154	60	1.52477	1	0	0	1	0	0	0	0	0	0	0.42	0	2	0		0	65	0	0	1	0	0	0	49	42.2	13.8776	0	57	-16.3265	75	-53.0612	39.625	19.1327	33	32.6531	32	60	33.5	3.5	63.5	90	65	2.3	8	19
2	59	159	62	1.57	0	1	0	1	0	0	0	0	0	0	0.77	0	3	1	6	0	74	0	0	1	0	0	0	65	37.1	42.9231	1	69.5	-6.92308	43.5	33.0769	33	49.2308	48	26.1538	33	21.5	29.5	2.9	36	81	62	2.6	5	22
2	65	162	69	1.77756	1	0	0	1	1	0	0	0	0	0	0.86	0	2	0	6	0	57	0	1	0	0	0	0	69	54.2	42.0635	0	52	24.6377	78	-13.0435	51	26.087	52	24.6377	47		54	3.1	50.5	73	100	1.6	19	19
2	75	152	59.2	1.48	1	0	0	1	0	0	0	0	0	0	2.23	1	3	1	7	0	69	0	0	1	0	1	0	130	43.8333	66.2821	1	36	72.3077	25	80.7692	74.75	42.5	98	24.6154	21	80	100	3.8	39	71	86	1.3	11	15
2	38	160	48.5	1.52	1	0	0	0	0	0	0	0	0	0	0.46	0	2	0	1	0	63	0	0	1	0	0	1	78	59.75	23.3974	0	67	14.1026	110		44.75	42.6282	60	23.0769	35	41	43	4.6	61	92	56	2	9	13
2	65	157	61	1.5033	1	0	0	0	1	1	1	2	1	0	1.71	1	2	0	5	0	39	1	0	0	1	1	1	41	33	19.5122	0	63	-53.6585	21	48.7805	23.75	42.0732	32	21.9512	25	19	19	1.9	44.5	70	58		10	20
1	69	171	78	1.93	0	1	0	0	1	1	0	0	0	0	0.99	0					39	1	0	0	1	0	0	56	33	41.0714	0	32	42.8571	31	44.6429	55	1.78571	45	19.6429	48	42	85	3.7	56.5	80	79	1.6	7	28
2	64	153	52	1.49	1	0	0	0	0	0	0	0	0	0	0.94	0	2	0	6	0	73	0	0	1	0	0	0	68	39.75	49.0385	1	101	-48.5294	111	-63.2353	60.75	10.6618	55	19.1176	60	49	79	2.6	70	91	67	3.1	16	17
2	68	152	54	1.75	1	0	0	0	1	0	1	0	0	0	1.16	0	2	0	5	0	69	0	0	1	0	1	1	54	75		0	28	48.1481	51	5.55556	49.75	7.87037	44	18.5185	50	52	53	3.7	54.5	89	97	2	13	15
2	74	154	61	1.86628	1	0	0	0	0	0	0	0	0	0	0.87	0	3	1	4	0	76	0	0	1	0	0	0	62.5	32.2	48.48	1	36	42.4	41	34.4	37.875	39.4	51.5	17.6	30	44	26	3	53.5	76	72	2.1	10	30
2	60	151.9	55.1	1.62	0	1	0	0	0	0	0	0	0	0	0.64	0	2	0	2	0	54	0	1	0	1	0	0	111	57.8	47.9279	0	65	41.4414	91	18.018	58.25	47.5225	94	15.3153	71	31	37	3.9	64.5	78	62	2.2	21	15
1	59	165	70	1.57321	0	1	0	0	0	0	0	0	0	0	0.81	0	2	0	1	1	71	0	0	1	0	0	1	63	36.5	66.3636	1	47.5	24.6032	23	63.4921	47.75	24.2063	53.5	15.0794	40	46	51.5	3.9	65	80	65	2	5	15
1	68	172	67	1.34335	0	1	0	0	1	0	0	0	0	1			1	0	3	0	78				0	0	0	27	21.17	21.5926	0	36.5	-35.1852	46		44.125	-63.4259	24.5	9.25926	31	33	88	2.6	53		61	2.1	12	14
1	57	171.5	64.2	1.94	1	0	0	0	1	0	0	0	0	0	0.63	0	2	0	2	0	68	0	0	1	0	0	1	80	48.3	39.625	0	74	7.5	73	8.75	85.625	-7.03125	76	5	83	100.5	83	1.9	49	84	59	1.7	8	14
1	67	180	64	2.02375	1	0	0	0	1	0	0	0	0	0	1.03	0				0	68	0	0	1	0	0	1	40	28.75	28.125	0	27.5	31.25	37	7.5	38	5	38.5	3.75	41	49	23.5	2.3	48	79	71	3	8	12
1	44	165	76	1.48174	1	0	0	0	0	0	0	0	0	0	1	0	1	0	0		39	1	0	0	0	0	0	46	35.3333	23.1884	0	82		23	50	52.5	-14.1304	45	2.17391	46	79	40	1.6	58	79	64	1.6	20	17
1	61	169	48.9	1.46818	0	1	0	1	0	0	0	0	0	0	0.69	0				1	65	0	0	1	0	0	0	110	37	21.05	0	45	59.0909	48	56.3636	97	11.8182	109	0.909091			85	7.6	63.5	76	79	2	11	12
2	50	162	62	1.63951	0	0	1	0	0	0	0	0	0	0	0.62	0	3	1	3	0	67	0	0	1	0	0	0	54	43.75	18.9815	0	47.5	12.037	45.5	15.7407	55.625	-3.00926	54	0	38	64	66.5	1.3	55.5	79	62	2	9	22
2	52	163	51.4	1.82	0	0	1	0	0	0	0	0	0	0	0.68	0	2	0	1		75	0	0	1	1	0	0	23	43.3333		0	36	-56.5217			54.75		24	-4.34783	114	67	14	1.7	65.6	73	75	2	9	14
1	43	172	72.9	1.6	0	1	0	0	0	0	0	0	0	0	0.83	0	2	0	9	0	64	0	0	1	1	0	0	51	66.25		0	50	1.96078	86	-68.6275	60.6667	-18.9542	56	-9.80392	92		34	2.8	58		70	3.9	13	14
1	69	167	66.8	1.76	1	0	0	1	1	0	1	0	0	0	1.05	0	1	0	11	0	70	0	0	1	1	1	0	58.5	51.25	12.3932	0	120.5				50.75	13.2479	68	-16.2393	38	39	58	3.9	57.5	71	70	1.4	8	20
1	58	176	85.9	1.54	0	1	0	0	0	0	0	0	0	0	1.21	0	2	0	2	0	63	0	0	1	1	1	0	36	22.5	37.5	0	52	-44.4444	76.5		36.375	-1.04167	42	-16.6667	32	36	35.5	2.3	60.5	75	87	1.1	8	12
2	26	148	53	0	1	0	0	0	0	0	0	0	0	0	0.56	0	1	0	3	0	78				0	0	1	49	50.5		0	53	-8.16327	30	38.7755	48	2.04082	58	-18.3673	44	37	53	3.3	54.5		88	2.4	7	27
2	47	151	48	1.81812	0	1	0	0	0	0	0	0	0	0	0.71	0	2	0	1	0	54	0	1	0	0	0	0	30	41.6667		0	45	-50	89		54	-80	37	-23.3333	57	59	63	4.1	47	74	69	2.5	10	16
1	41	179	62	1.62275	0	1	0	0	1	0	0	0	0	0	0.64	0	2	0	1	0	38	1	0	0	0	0	1	16	25.5		0	20	-25	17	-6.25	33.25	-107.812	21	-31.25	7	31	74	2	55	84	73	2.2	9	13
2	79	156	67	1.97565	1	0	0	0	1	1	0	0	0	0	0.64	0	2	0	2	0	68	0	0	1	0	1	1	50.5	11.8333	76.5677	1	76.5	-51.4851	77.5	-53.4653	46.625	7.67327	66.5	-31.6832	54	47	19	3.5	50.5	75	64	2.5	9	11
2	63	155	52	1.57	0	1	0	1	0	1	0	0	0	0	0.66	0	2	0	6	0	59	0	1	0	1	0	0	42.5	36	15.2941	0	37	12.9412	77.5		69.5	-63.5294	56.5	-32.9412	60	72	89.5	4	59	81	106	2.2	10	23
2	53	157.5	53	1.71	1	0	0	0	1	0	0	0	0	0	0.64	0	1	0	5	1	71	0	0	1	0	0	0	50	56.25		0	82		100.5		84.3333	-68.6667	73.5	-47	86		93.5	2.8	53	80	59	1.6		33
2	74	148.5	42.5	1.9	1	0	0	1	1	0	0	0	0	0			2	0	6	0	78				0	1	0	54	45.67	15.4259	0	67	-24.0741	99		57.625	-6.71296	81.5	-50.9259	38	57	54	3.8	47.5	80	65	2.1	10	10
2	41	158	60	1.76	1	0	0	0	0	0	1				0.97	0	2	0	1		64	0	0	1	0	0	0	38	58.75		0	55	-44.7368	65		70.5	-85.5263	71		78	65	68	4.1	55.5		68	2.9	6	15
2	44	157	45	1.54919	1	0	0	1	0	0	0	0	0	0	0.63	0	2	0		0	70	0	0	1	0	0	0	32.5	68.1667		0	63.5		95		74.375	-128.846	66.5		79	80	72	3.4	61	83	78	2.3	15	10
2	70	158	50	1.581	0	1	0	1	0	1	0	0	0	0	0.78	0	3	1	5	0	71	0	0	1	0	0	0	21	44.125		0	40		52		49.125	-133.929	43		25	65	63.5	4.6	56	71	57	1.8	13
2	62	160	65.5	1.49629	1	0	0	0	0	0	0			0			2	0	2	0	76				1	0	1	18.5	52.5		0	20	-8.10811	28.5		34.625	-87.1622	38		31	33	36.5	2.1	56.5	80	76	1.9	7	18
1	46	171	75	1.62	1	0	0	0	0	0	0	0	0	0	0.92	0	2	0	5	0	71	0	0	1	0	0	0	30	55.4		0	29	3.33333	82		64.25	-114.167	63		50	69	75	2.5	61	85	72	2.1	5	16
1	72	172	69	1.52554	1	0	0	0	1	0	0	0	0	1	1.96	1	2	0	4	0	42	0	1	0	0	0	1	50	36	28	0			48	4	113.25	-126.5	120		93	121	119	1.9	61.5	76	60		10	14
1	63	158.9	51.2	1.63	1	0	0	1	0	0	0	0	0	0	0.97	0	2	0	4	0	69	0	0	1	0	0	0	30	12.25	59.1667	1	23	23.3333	92		59	-96.6667	77		62	16	81	2.8	51.5	79	76	2.4	8	10
1	50	174	78	1.75	1	0	0	0	1	0	0	0	0	0	0.88	0	1	0	2	0	62	0	0	1	0	1	1	36	46.17		0	23	36.1111	80		46.75	-29.8611	97.5		30	19	40.5	4.2	52.5	88	82	2.4	7	16
2	67	158	56	1.5	1	0	0	0	1	0	0	0	0	0	0.78	0	3	1	3	0	59	0	1	0	0	1	0	25	37.5		0					41.6667	-66.6667	78			30	17	3.4	48	77	72	2.4	14	12
2	66	155	52	0	1	0	0	0	1	0	0	0	0	0	0.69	0	2	0	2	0	49	0	1	0	1	1	0	32	93.6		0	89		25	21.875	104.25		111		142	123	41	2.8	60.5	91	80	2.3	8	10
1	54	169	62.6	1.52	1	0	0	0	0	0	0	0	0	0	0.9	0	2	0	2	0	78	0	0	1	1	0	0	65.5	33.15	49.3893	1	66.5	-1.52672	68.5		50.3333	23.1552			61.5	40.5	49	2.7	66.5		93		13	12
1	56	179	78.5	1.7	1	0	0	0	1	0	0	0	0	0	0.73	0				1	39	1	0	0	1	0	0	97	38.2	43.8235	0	27	72.1649	24	75.2577	91.6667	5.49828			102	89	84	3	51	82	90	1.1	9	23
1	69	160	54	1.4	1	0	0	1	0	0	0	0	0	0	0.9	0	3	1	4	0	78				0	0	0	78	92	5.15	0	91	-16.6667	61	21.7949	79	-1.28205			85		73	2.4	55.5		60	4.1	7
1	66	170	70	1.42	0	0	1	0	1	0	0	2	1	0	0.97	0	2	0	4	0	74	0	0	1	0	0	1	15	14.3	4.66667	0	15	0	14	6.66667	15.6667	-4.44444			9	16	22	4.1	59	80	90	1.5	6	10
2	49	162	55	1.79	1	0	0	1	0	0	0	0	0	0	0.86	0	2	0	4	0	68	0	0	1	0	0	0	67	19	71.6418	1	21	68.6567	23	65.6716	84.3333	-25.8706			89	88	76	1.5	37		70	2.5	10
2	67	175	65	1.76	1	0	0	0	1	0	0	0	0	0	0.8	0	3	1	2	0	63	0	0	1	0	0	0	42	51.8		0	73		45		58.25	-38.6905	92		44	54	43	3	49.5	76	75	2.3	14	21
1	54	159	63	2.28	1	0	0	0	0	0	0	0	0	0	0.64	0	2	0	1		61	0	0	1	0	0	0	41	42.6667		0	126		130		61	-48.7805	88		31	44	81	4.1	63.5	98.6	77	2.1	10	18
1	72	167.3	81.3	1.58	1	0	0	0	0	0	0	0	0	0	1.37	0	3	1	3		76	0	0	1	0	0	0	32	20	37.5	0	16	50	99		53.75	-67.9688	97		25	42	51	4.4	72	84	76	1.7	10	22
1	56	183	102	1.66808	0	1	0	0	0	0	0	0	0	0	0.62	0	2	0	3	0	72	0	0	1	1	0	0	23	26.6667		0	29	-26.087	39	-69.5652	38.75	-68.4783	70		25	19	41	4.2	53.5	87	65	1.9	9	12
2	47	156	57	1.65	1	0	0	0	0	0	0	0	0	0	0.64	0	1	0	1	0	72	0	0	1	0	1	0	19	48.6		0	60.5		106.5		53		88.5		65.5	23.5	34.5	5	42.5	78	92	1.6	16	16
[truncated: 172 more columns]
